# Supplementary material for: Immobilization of Metronidazole on Mesoporous Silica Materials
Source: Pharmaceutics. 2022 Oct 29;14(11):2332. doi: 10.3390/pharmaceutics14112332 (PMC9699156; doi:10.3390/pharmaceutics14112332)
Supplement: Supplementary file 1 [file pharmaceutics-14-02332-s001.zip]

Archive with 1 entries (1 files):
- pharmaceutics-1933233-supplementary.pdf
